# Supplementary material for: Simultaneous Enantiodivergent Synthesis of Diverse Lactones and Lactams via Sequential One-Pot Enzymatic Kinetic Resolution–Ring-Closing Metathesis Reactions
Source: Molecules. 2022 Nov 9;27(22):7696. doi: 10.3390/molecules27227696 (PMC9698981; doi:10.3390/molecules27227696)
Supplement: Supplementary file 1 [file molecules-27-07696-s001.zip]

Archive with 1 entries (1 files):
- molecules-1986017-supplementary.pdf
